# Supplementary material for: QTL architecture of reproductive fitness characters in Brassica rapa
Source: BMC Plant Biol. 2014 Mar 18;14:66. doi: 10.1186/1471-2229-14-66 (PMC4004417; doi:10.1186/1471-2229-14-66)
Supplement: Additional file 1: Table S1 — Tests of significance in field versus the greenhouse environments. Asterisks indicate P <0.001. [file 1471-2229-14-66-S1.xlsx]

## Sheet: Additional Files
Dechaine et al. Additional Files
ADDITIONAL FILE 1
Table S1. Tests of significance in field versus the greenhouse environments. Asterisks indicate P <0.001.
	Random effects Chi-squared values
	Days to Bolting		Fruit Length		Fruit Total		Seeds-per-Fruit		Seed Mass		Seed Color
RIL	12.2***		372.4***		101.9***		82.5***		65.7***		834.5***
RIL*Treat	482.2***		56.3***		87.5***		39.4***		36.1***		169.0***
	Fixed effects F-values
	df	F	df	F	df	F	df	F	df	F	df	F
Treat	1142	0.02	1120	1.57	1286	0.08	1132	0.03	1131	0.54	1117	0.29
